# Supplementary material for: The cancer glycocalyx mediates intravascular adhesion and extravasation during metastatic dissemination
Source: Commun Biol. 2021 Feb 26;4:255. doi: 10.1038/s42003-021-01774-2 (PMC7910477; doi:10.1038/s42003-021-01774-2)
Supplement: Supplementary file 8 — Supplementary Data 1 [file 42003_2021_1774_MOESM8_ESM.xlsx]

## Sheet: Figure 1
	Permeability (cm/s)
Sample	1	2	3
control	2.99998e-08	2.19033e-08	2.66463e-08
HA-	4.32184e-08	3.39451e-08	3.79159e-08
CS-	2.88791e-08	2.68721e-08	3.56521e-08
HS-	5.64635e-08	5.14895e-08	3.9708e-08
TNFa-	2.32207e-07	1.11593e-07	2.02621e-07
	Extravasation efficiency
	HA-				CS-				HS-
Sample	control	MVN	TC	MVN+TC	control	MVN	TC	MVN+TC	control	MVN	TC	MVN+TC
1	0.195402	0.518797	0.333333	0.227723	0.333333	0.333333	0.277778	0.448276	0.333333	0.625	0.454545	0.435897
2	0.320513	0.4625	0.157895	0.238806	0.428571	0.4	0.333333	0.487179	0.428571	0.6	0.428571	0.545455
3	0.396226	0.47619	0	0.142857	0.318182	0.53125	0.318182	0.45614	0.318182	0.589744	0.352941	0.34375
4	0.32	0.666667	0.166667	0.25	0.375	0.222222	0.333333	0.5	0.375	0.555556	0.230769	0.458333
5	0.229008	0.633333	0	0.210526	0.229008	0.1	0.25	0.208333	0.229008	0.548387	0.357143	0.285714
6	0.391304	0.759259	0.2	0.25	0.391304	0.28125	0.307692	0.439024	0.391304	0.5	0.375	0.37037

## Sheet: Figure 2
pressure (Pa)	bead speed (µm/s)	std dev	Arrest efficiency	std dev		Bead speeds (mm/s)						Vessel diameter (µm)						Arrest efficiency											Arrested TC fraction
200	437.031	176.733	0.743284	0.117074		control	HA-	CS-	HS-		Sample	control	HA-	CS-	HS-				MVN			TC			MVN+TC						trapped	adhered
400	921.509	236.585	0.322942	0.10873		1.25378	2.15059	0.798836	4.94006		1	26.3802	23.5892	18.2174	24.2453		Sample	control	HA-	CS-	HS-	HA-	CS-	HS-	HA-	CS-	HS-		control	ROI 1	6	0
600	1416.77	563.457	0.224643	0.133181		0.268667	1.12965	1.99458	1.03329		2	22.903	19.8533	26.3467	24.2333		1	0.195122	0.320755	0.571429	0.475	0.275	0.309904	0.385965	0.298126	0.46281	0.296296			ROI 2	2	1
						0.99944	0.537333	1.41476	0.773223		3	22.6733	24.9533	24.05	23.1167		2	0.258929	0.646067	0.403974	0.41433	0.367133	0.239216	0.147651	0.198364	0.389831	0.113924			ROI 3	4	1
						0.376133	0.43327	1.81898	1.81995								3	0.353846	0.643243	0.423729	0.638095	0.202614	0.498361	0.285714	0.149502	0.282759	0.310757			ROI 4	4	0
						0.22156	0.480555	2.36756	3.00423								4	0.483871	0.538462	0.297297	0.664865	0.299652	0.272727	0.232824	0.267717	0.164384	0.219512			ROI 5	2	0
						0.27404	0.529273	2.56967	1.32596																					ROI 6	4	0
						0.593574	0.793283	2.68516	1.14792																					ROI 7	5	1
						1.37307	1.12965	2.62742	0.86636																					ROI 8	5	2
						0.181977	0.421986	1.44364	1.93565																					ROI 9	2	2
						1.44686	0.769282	1.50138	1.31718																					ROI 10	4	1
						0.746535	0.646949	1.73236	1.06088																				MVN	ROI 1	4	2
						0.649278	0.408911	1.38589	0.688145																					ROI 2	7	1
						0.537333	0.328848	0.987798	1.41946																					ROI 3	3	1
						0.849524	0.421628	0.391179	0.537333																					ROI 4	4	0
						0.62671	0.419657	0.339774	0.487182																					ROI 5	5	0
						0.593037	1.3711	0.571185	1.57367																					ROI 6	5	5
						0.596261	0.795432	1.44686	1.06499																					ROI 7	4	2
						0.263831	0.432374	1.18213	1.40763																					ROI 8	2	4
						0.8746	1.13288	0.806	1.46907																					ROI 9	7	5
						0.295354	0.906302	1.41963	1.0632																					ROI 10	2	4
						0.152961	0.835553	1.35623	2.32952																				TC	ROI 1	4	0
						0.74958	0.625635	1.19306	3.45541																					ROI 2	3	0
						0.332609	0.55614	0.956632	2.0965																					ROI 3	1	0
						0.192544	0.961289	0.480555	1.17837																					ROI 4	5	1
						0.279592	0.865644	1.03365	1.29856																					ROI 5	4	0
						0.238755	1.02649	0.646949	1.52531																					ROI 6	4	1
						0.173917	1.30393	2.19196	1.87511																					ROI 7	4	0
						0.192544	0.886958	3.36639	1.14685																					ROI 8	7	1
						1.19485	1.31718	4.33359	0.953767																					ROI 9	6	0
						1.5391	0.724504	2.54141	0.68904																					ROI 10	5	1
						0.559006	1.0752	1.30106	1.19557																				MVN+TC	ROI 1	5	0
						0.83412	0.913288	2.62272	1.36411																					ROI 2	6	1
						0.514407	0.666293	0.798836	1.6514																					ROI 3	1	0
						0.528378	1.32972	0.919736	2.59532																					ROI 4	4	1
						0.41715	0.786119	0.978484	4.14606																					ROI 5	2	0
						0.3104	0.898421	1.06804	2.69258																					ROI 6	1	0
						0.900212	0.658592	0.788984	1.37629																					ROI 7	4	1
						0.430583	0.937647	0.946423	1.57009																					ROI 8	7	1
						2.00551	1.88622	1.14291	2.77551																					ROI 9	5	0
						0.831076	0.871555	1.15133	0.501511																					ROI 10	6	1
						1.58442	1.03329	0.818359	0.64086
						1.12894	0.532497	1.75851	0.766596
						0.475898	0.566349	0.854539	1.16942
						0.402463	0.684563	0.983678	1.11568
						0.538766	0.36879	0.871555	1.684
						0.941229	1.46907	0.931378	1.13109
						0.613097	2.43609	1.12141	0.62671
						1.09365	2.59711	1.74974	0.456017
						0.660562	1.04619	0.826956	0.487182

## Sheet: Figure 3
Sample	E-SEL	P-SEL	ICAM-1	VCAM-1			ICAM-1 expression
control	0.0278411	0.30101	3.1857	0.154592			HUVEC		nHLF
	0.0325651	0.263001	3.10453	0.128075		Sample	control	HA-	control	HA-
	0.0258161	0.308306	3.07989	0.110168		1	0.187239	0.281302	0.939043	1.41759
HA-	0.0347548	0.295268	4.88835	0.11137		2	0.249035	0.236758	0.897046	1.15145
	0.0262056	0.224855	6.41115	0.0798337		3	0.235759	0.203859	1.16391	1.83966
	0.0288356	0.204634	4.51989	0.0609321
CS-	0.0402088	0.325243	3.64907	0.0899153
	0.041614	0.259314	3.52212	0.110049
	0.0585045	0.280216	2.68509	0.106065
HS-	0.035015	0.297918	3.09011	0.141635
	0.00842726	0.330666	2.86293	0.112307
	0.0263206	0.28853	4.50068	0.116435
TNFa-	0.0311464	0.357493	5.75569	1.31371
	0.0294562	0.267309	4.17602	1.00374
	0.0408782	0.323006	5.80506	0.889664

## Sheet: Figure 4
	CD44 expression						HA expression				CD44 expression										HA expression						Arrest efficiency
	control		HA-			Sample	control	CD44 block			MDA-MB-231		MCF7		SN12C		SN12PM6			Sample	MDA-MB-231	MCF7	SN12C	SN12PM6		Sample	MDA-MB-231	MCF7	SN12C	SN12PM6
Sample	CD44s	CD44v	CD44s	CD44v		1	0.976568	0.294454		Sample	CD44s	CD44v	CD44s	CD44v	CD44s	CD44v	CD44s	CD44v		1	0.873823	0.519436	0.770916	1.05236		1	0.35084	0.303249	0.417808	0.435018
1	0.135153	1.39092	0.107533	2.67827		2	1.21469	0.194264		1	0.102979	0.865935	0	0.0131175	0.212342	0.828087	0.0673877	1.03196		2	1.06322	0.520879	0.803941	1.08738		2	0.278261	0.1325	0.434783	0.338235
2	0.111292	0.577165	0.107429	2.08555		3	0.971939	0.188676		2	0.143977	1.21868	0	0.0150275	0.165088	0.605392	0.0627324	1.23518		3	1.0642	0.324697	0.818222	1.14303		3	0.359701	0.0776173	0.357616	0.395485
3	0.098482	1.03191	0.0640385	1.55235		4	0.836799	0.21454		3	0.0896627	0.915396	0.012849	0.0265082	0.239689	1.0051	0.113661	1.31756		4	0.998752	0.544437	0.694409	1.10594		4	0.4425	0.132212	0.293103	0.349003

## Sheet: Figure 5
	extravasation efficiency
Sample	control	MVN	TC	MVN+TC		siRNA control	siRNA 1	siRNA2		MCF7	SN12C	SN12PM6
1	0.25	0.275	0.133333	0.130435		0.333333	0.2	0.2		0.0833333	0.111111	0.409091
2	0.214286	0.263158	0.0909091	0.0689655		0.263158	0.2	0.0909091		0.119048	0.2	0.285714
3	0.307692	0.354839	0.166667	0.225806		0.363636	0.230769	0.1		0.166667	0.222222	0.625
4	0.363636	0.176471	0	0.0714286		0.272727	0.142857	0.133333		0.166667	0.208333	0.545455
5	0.272727	0.357143	0.0588235	0.166667		0.3125	0.25	0.26087		0.0909091	0.172414	0.533333
6	0.333333	0.290323	0.0909091	0.030303			0.166667	0.1		0.05	0.3	0.375
7											0.368421	0.4
8											0.2	0.684211
9											0.1	0.5
